# Supplementary material for: Analysis of proteins released from osteoarthritic cartilage by compressive loading
Source: Sci Rep. 2023 Oct 25;13:18292. doi: 10.1038/s41598-023-45472-x (PMC10600228; doi:10.1038/s41598-023-45472-x)
Supplement: Supplementary file 5 — Supplementary Table S1. [file 41598_2023_45472_MOESM5_ESM.xlsx]

## Sheet: Supplementary Table 1
	Supplementary Table S1. Proteins released from cartilage tissues without loading
	Cartilage	Surface area (cm2)	Wet weight (mg)	OARSI score	Released proteins (mg/g wet weight cartilage)
	CONT	2.66 ± 0.77	492 ± 170	N/A	5.1 ± 10.3
	PRES	2.54 ± 0.52	498 ± 235	1.63 ± 0.52	25.5 ± 20.3
	DEG	2.41 ± 0.91	438 ± 181	2.88 ± 0.64a	46.9 ± 33.7b
	For CONT, PRES and DEG, refer to Table 1. Results are the mean ± SD of 8 cartilage tissues in respective cartilage groups. a, P < 0.001 against PRES by Wilcoxon signed-rank test, and b, P < 0.05 against CONT by Kruskal-Wallis test followed by Scheffe’s post hoc test.
