# Supplementary material for: Analysis of proteins released from osteoarthritic cartilage by compressive loading
Source: Sci Rep. 2023 Oct 25;13:18292. doi: 10.1038/s41598-023-45472-x (PMC10600228; doi:10.1038/s41598-023-45472-x)
Supplement: Supplementary file 6 — Supplementary Table S2. [file 41598_2023_45472_MOESM6_ESM.xlsx]

## Sheet: Supplementary Table S2
	Supplementary Table S2. Cartilage tissues used for antibody array analysis
	Cartilage	Surface area (cm2)	Wet weight (mg)	OARSI score
	CONT	2.42 ± 0.67	502 ± 155	N/A
	PRES	2.53 ± 0.60	529 ± 236	1.56 ± 0.51
	DEG	2.37 ± 0.78	421 ± 155	2.78 ± 0.55***
	For CONT, PRES and DEG, refer to Table 1. Results are the mean ± SD of 18 cartilage tissues in respective cartilage groups. ***, P < 0.001 against PRES by Wilcoxon signed-rank test.

## Sheet: Buckup data
																Antibody array
	Surface areas						Wet weight				OARSI Score					Surface areas					Wet weight				OARSI Score
		CONT	PRES	DEG			CONT	PRES	DEG		PRES	DEG					CONT	PRES	DEG		CONT	PRES	DEG		PRES	DEG
	1	2.6	3.5	2.1			220	240	230		1	2				1	1.9	3.6	2.5		695	730	270		1	2
	2	2.1	2.1	3			520	800	150		1	2				2	2.3	2	2.7		510	230	240		2	2
	3	3.1	2.6	1.9			650	350	380		2	2				3	2.1	1.8	2.1		520	580	320		2	2
	4	1.9	1.8	2.2			370	550	620		1	2				4	1.9	1.9	2.5		190	760	330		2	2
	5	2.3	3.9	2.1			230	460	400		1	2				5	3.1	3.2	3		640	420	450		2	2
	6	2.1	3.2	3			695	730	480		1	2				6	2.4	2.5	2		380	490	620		1	3
	7	1.9	3.6	2.4			510	230	240		1	2				7	2	2.6	1.2		445	425	630		1	3
	8	3.1	2	2.6			520	580	225		2	2				8	3	2.1	3.7		545	730	420		1	3
	9	2.4	1.8	2			190	760	350		2	2				9	4.1	2.7	2.3		265	645	770		1	3
	10	2	1.9	1.1			640	420	510		2	2				10	1.9	2	2.4		490	520	305		2	3
	11	3	3.2	2.5			380	490	530		2	2				11	1.8	3.5	3		545	270	230		1	3
	12	4.1	2.5	2.7			445	425	200		1	3				12	2.5	3.1	2.1		530	835	370		2	3
	13	1.9	2.6	2.1			545	730	420		1	3				13	2.9	2.8	2.2		630	240	320		2	3
	14	1.8	2.1	2.5			265	645	320		2	3				14	3.1	3.2	1.1		530	300	440		1	3
	15	2.5	2.7	3			490	520	535		2	3				15	2	2.2	3.7		500	475	675		2	3
	16	2.9	2	2			545	270	270		2	3				16	1.8	2.6	1.9		710	620	395		2	3
	17	3.1	3.5	1.2			530	835	240		1	3				17	1.6	1.8	3.2		685	210	420		1	4
	18	2	3.1	3.7			630	240	320		1	2				18	3.2	1.9	1.1		220	1050	370		2	3
	19	1.8	2.8	2.3			530	300	330		1	2
	20	1.6	3.2	2.4			500	475	450		2	2				Mean	2.42222	2.52778	2.37222		501.667	529.444	420.833		1.55556	2.77778
	21	3.2	2.2	3			710	620	620		1	2				SD	0.670869	0.600789	0.778237		154.615	235.771	155.462		0.51131	0.548319
	22	4	2	2.1			685	210	630		2	3
	23	1.5	2.1	2.2			220	1050	420		1	3
	24	3.2	2.5	1.1			720	890	770		1	3
	25	3.9	3.6	3.7			680	730	305		1	3
	26	3.2	2.6	1.9			265	530	230		2	3
	27	2.1	2.2	3.2			180	630	370		1	3
	28	2.2	2.2	1			320	280	320		1	3
	29	3.5	2.8	4.1			685	890	440		1	3
	30	2.6	2.9	1.7			630	305	675		1	3
	31	2.8	3.5	1.7			570	205	395		2	3
	32	3.5	2.1	1.8			670	720	420		1	2
	33	4	2.2	2.9			350	775	370		1	2
	34		2.6	1				830	320		1	2
	35		2.4	3.5				1030	320		1	2
	36		3	1.98				180	430		2	2
	37		2.9	3.7				215	650		2	2
	38		3.7	1.1				920	720		2	3
	39		2.8	3.4				340	670		2	3
	40		2.8	2.5				450	540		1	3
	41		2.4	2.3				200	190		1	3
	42		2.2	3				1100	750		1	3
	43		2.8	3.7				220	550		1	3
	44		3.1	3.9				360	530		2	3
	45		3.4	1.4				980	410		1	3
	46		3.4	3.5				180	330		2	3
	47		2.8	3.9				420	580		2	3
	48		2.6	2.2				350	660		1	3
	49		3.2	1.5				870	710		2	4
	50		3.5	3.8				210	630		2	3
	51		3.3	3.7				230	455		1	4
	52		3	4.5				140	690		2	4
	53		2.9	4.4				650	730		2	4
	54		2.7	2.7				710	150		1	4
	Mean	2.66364	2.75	2.57185		Mean	487.576	527.222	447.778	Mean	1.42593	2.7037
	SD	0.75408	0.553463	0.932147		SD	174.168	273.167	172.899	SD	0.499126	0.633339
