# Supplementary material for: Analysis of proteins released from osteoarthritic cartilage by compressive loading
Source: Sci Rep. 2023 Oct 25;13:18292. doi: 10.1038/s41598-023-45472-x (PMC10600228; doi:10.1038/s41598-023-45472-x)
Supplement: Supplementary file 7 — Supplementary Table S3. [file 41598_2023_45472_MOESM7_ESM.xlsx]

## Sheet: Sheet1
	Supplementary Table S3. Proteins identified by a quantitative proteomic analysis.
	Accession	Description	Coverage (%)	Peptides	Abundance
					CONT1	CONT2	DEG1	DEG2
	P68871	Hemoglobin subunit beta	95.2381	13	148900000	92560000	259700000	207600000
	P0DOY2	Immunoglobulin lambda constant 2	93.3962	8	108100000	76410000	141900000	131900000
	P02768	Serum albumin	86.8637	73	23340000000	19670000000	11220000000	12210000000
	P01834	Immunoglobulin kappa constant	79.4393	5	7554000	10020000	8135000	9458000
	P02144	Myoglobin	77.2727	16	45100000	1152000000	64440000	37080000
	P02647	Apolipoprotein	75.2809	28	216700000	67910000	169700000	240500000
	P30086	Phosphatidylethanolamine-binding protein 1	73.7968	10	12440000	36690000	15570000	11880000
	P61626	Lysozyme C	72.2973	12	45410000	75130000	318800000	176200000
	P49747	Cartilage oligomeric matrix protein	71.4663	46	344900000	283800000	2543000000	1501000000
	P02042	Hemoglobin subunit delta	69.3878	10	3241000	2604000	4953000	4408000
	P02787	Serotransferrin	67.6218	54	892700000	967300000	707500000	986900000
	P05413	Fatty acid-binding protein, heart	66.9173	9	9467000	49420000	9463000	8364000
	O15335	Chondroadherin	63.5097	19	38670000	48070000	225300000	65550000
	P06702	Protein S100-A9	63.1579	7	5343000	11520000	5696000	5172000
	P69905	Hemoglobin subunit alpha	62.6761	8	132100000	77270000	365000000	311000000
	P03950	Angiogenin	62.585	10	24120000	31070000	64810000	40640000
	P04083	Annexin A1	57.8035	16	4254000	5702000	15730000	5857000
	P25311	Zinc-alpha-2-glycoprotein	57.7181	17	65150000	84450000	32640000	29250000
	P00746	Complement factor D	57.7075	11	17990000	28660000	22120000	15030000
	P62937	Peptidyl-prolyl cis-trans isomerase A	57.5758	9	8966000	15800000	12480000	8561000
	A0M8Q6	Immunoglobulin lambda constant 7	57.5472	5	1779000	2069000	3368000	2599000
	P05109	Protein S100-A8	56.9892	7	5469000	11310000	5872000	4979000
	P02675	Fibrinogen beta chain	56.8228	27	172800000	119700000	638700000	547300000
	P15090	Fatty acid-binding protein, adipocyte	56.8182	8	14590000	52790000	10790000	9573000
	P08670	Vimentin	55.1502	26	51100000	42550000	59750000	45790000
	P04406	Glyceraldehyde-3-phosphate dehydrogenase	54.9254	14	16850000	24450000	66090000	20490000
	P02774	Vitamin D-binding protein	54.8523	25	97360000	44630000	51790000	63630000
	P60174	Triosephosphate isomerase	53.8462	13	14050000	17400000	12270000	9675000
	P0DOX7	Immunoglobulin kappa light chain	53.7383	7	67110000	113600000	122100000	120200000
	P10915	Hyaluronan and proteoglycan link protein 1	53.6723	17	19150000	51140000	89730000	35730000
	P07451	Carbonic anhydrase 3	53.4615	10	11950000	122500000	13610000	9633000
	P13645	Keratin, type I cytoskeletal 10	53.0822	31	41410000	228900000	112800000	41370000
	P01009	Alpha-1-antitrypsin	52.6316	26	1187000000	321200000	241900000	387800000
	P06733	Alpha-enolase	51.8433	19	31880000	26820000	32350000	24890000
	P07737	Profilin-1	51.4286	7	2678000	4273000	2134000	1656000
	P01024	Complement C3	51.2327	82	152300000	103200000	183400000	225000000
	P0DOX8	Immunoglobulin lambda-1 light chain	50.9259	9	208900000	201000000	212000000	197700000
	P14618	Pyruvate kinase PKM	49.9058	21	17790000	17050000	20290000	17680000
	P51884	Lumican	49.7041	16	100900000	104300000	966900000	290600000
	P51888	Prolargin	48.9529	18	41820000	39800000	107300000	78400000
	P07355	Annexin A2	48.6726	15	8796000	9403000	23450000	10070000
	P09382	Galectin-1	48.1481	6	9957000	8313000	10490000	9048000
	P04264	Keratin, type II cytoskeletal 1	47.8261	37	76070000	379300000	199300000	57940000
	P02763	Alpha-1-acid glycoprotein 1	47.7612	12	458800000	459600000	94550000	112300000
	P07585	Decorin	46.5181	18	152700000	326600000	1177000000	407500000
	P21810	Biglycan	46.4674	14	31070000	38410000	187800000	55790000
	P62328	Thymosin beta-4	45.4545	5	3882000	15620000	5840000	4217000
	P02649	Apolipoprotein E	45.1104	13	9152000	6282000	10540000	14480000
	P01876	Immunoglobulin heavy constant alpha 1	45.0425	11	154700000	55480000	66460000	76980000
	P02790	Hemopexin	45.0216	20	294700000	240400000	155400000	188700000
	P63104	14-3-3 protein zeta/delta	44.898	9	7461000	8449000	7597000	6482000
	Q15113	Procollagen C-endopeptidase enhancer 1	44.7661	18	17430000	15380000	83690000	23530000
	P36955	Pigment epithelium-derived factor	44.0191	18	66380000	67990000	295700000	62860000
	P02751	Fibronectin	43.9648	81	268600000	316100000	1423000000	2263000000
	P07108	Acyl-CoA-binding protein	43.6782	3	3135000	9307000	3772000	3065000
	P00441	Superoxide dismutase [Cu-Zn]	43.5065	9	12530000	48870000	14270000	11370000
	P68032	Actin, alpha cardiac muscle 1	43.2361	12	1805000	1716000	1631000	1557000
	P05452	Tetranectin	43.0693	12	29360000	29360000	138300000	35700000
	P23528	Cofilin-1	42.7711	6	3690000	5505000	3297000	2915000
	P01860	Immunoglobulin heavy constant gamma 3	42.7056	13	93160000	67810000	102600000	118800000
	P01861	Immunoglobulin heavy constant gamma 4	42.5076	11	46310000	4780000	5775000	10490000
	P00738	Haptoglobin	42.3645	19	50290000	47500000	59470000	120700000
	P02671	Fibrinogen alpha chain	41.9169	35	195800000	222300000	714000000	679100000
	P02538	Keratin, type II cytoskeletal 6A	41.1348	25	13610000	35110000	17770000	12790000
	P01034	Cystatin-C	41.0959	6	8832000	14560000	9145000	9233000
	P35908	Keratin, type II cytoskeletal 2 epidermal	40.8451	26	14270000	48610000	28870000	13270000
	P06732	Creatine kinase M-type	40.1575	14	10220000	31800000	9739000	8297000
	P04075	Fructose-bisphosphate aldolase A	40.1099	13	10710000	15840000	11370000	8671000
	P02679	Fibrinogen gamma chain	39.9558	22	128000000	104800000	553200000	485000000
	P07998	Ribonuclease pancreatic	39.7436	4	1204000	2428000	2346000	1295000
	P14621	Acylphosphatase-2	39.3939	4	2306000	8474000	1904000	1700000
	P04259	Keratin, type II cytoskeletal 6B	39.3617	23	809500	2095000	759200	552100
	P01871	Immunoglobulin heavy constant mu	39.2936	14	15850000	12610000	22000000	15300000
	P60709	Actin, cytoplasmic 1	38.9333	12	29990000	26570000	30050000	23150000
	Q9H299	SH3 domain-binding glutamic acid-rich-like protein 3	38.7097	3	1920000	2434000	2352000	1550000
	P01008	Antithrombin-III	38.5776	20	57230000	35660000	42170000	37660000
	P01011	Alpha-1-antichymotrypsin	38.2979	17	163400000	145300000	62880000	73750000
	P04217	Alpha-1B-glycoprotein	37.9798	12	26220000	21940000	18920000	21500000
	P02792	Ferritin light chain	37.7143	5	3242000	1802000	2684000	1486000
	P20774	Mimecan	37.5839	11	14130000	14200000	46530000	28490000
	P02749	Beta-2-glycoprotein 1	37.3913	12	38050000	32070000	33540000	26230000
	P08603	Complement factor H	37.2055	40	63440000	96430000	89230000	94600000
	P0DOX5	Immunoglobulin gamma-1 heavy chain	37.1938	14	561900000	578000000	851000000	876800000
	Q06830	Peroxiredoxin-1	37.1859	8	4375000	6011000	6078000	5635000
	P08294	Extracellular superoxide dismutase [Cu-Zn]	37.0833	7	25940000	35770000	94050000	57440000
	P35527	Keratin, type I cytoskeletal 9	37.0787	23	17110000	90260000	48840000	16460000
	P34096	Ribonuclease 4	36.7347	5	3074000	5337000	4967000	4969000
	O75596	C-type lectin domain family 3 member A	36.5482	6	2507000	2226000	6433000	3097000
	P00558	Phosphoglycerate kinase 1	36.211	13	8221000	13310000	10150000	6280000
	P02743	Serum amyloid P-component	35.8744	9	18130000	27550000	64140000	88800000
	P06312	Immunoglobulin kappa variable 4-1	35.5372	4	1472000	1684000	1307000	1188000
	P36222	Chitinase-3-like protein 1	35.5091	11	14430000	17850000	12570000	9413000
	Q06828	Fibromodulin	35.3723	11	28720000	33490000	189500000	73550000
	P0DJI8	Serum amyloid A-1 protein	35.2459	3	3222000	1988000	2398000	2037000
	P22352	Glutathione peroxidase 3	34.9558	7	1691000	1459000	3955000	1670000
	P31151	Protein S100-A7	34.6535	4	2168000	6019000	1469000	877400
	P06727	Apolipoprotein A-IV	34.596	12	10960000	10530000	11080000	13290000
	P00751	Complement factor B	34.555	27	54810000	37380000	57920000	71530000
	P19652	Alpha-1-acid glycoprotein 2	34.3284	9	21040000	30910000	10420000	8726000
	O75368	SH3 domain-binding glutamic acid-rich-like protein	34.2105	5	2198000	3503000	2564000	2175000
	P02533	Keratin, type I cytoskeletal 14	34.1102	18	8873000	22160000	12330000	8237000
	P01859	Immunoglobulin heavy constant gamma 2	33.7423	11	128200000	57620000	132000000	113800000
	Q15582	Transforming growth factor-beta-induced protein ig-h3	33.675	20	13820000	12870000	45280000	17660000
	Q99584	Protein S100-A13	33.6735	3	810400	415600	768100	505000
	P07360	Complement component C8 gamma chain	33.6634	5	4801000	4530000	8138000	5072000
	P06396	Gelsolin	33.5038	27	91880000	92140000	111900000	80170000
	P09211	Glutathione S-transferase P	33.3333	5	1407000	1246000	1393000	1196000
	P05090	Apolipoprotein D	33.3333	7	24530000	19170000	7149000	7603000
	Q04695	Keratin, type I cytoskeletal 17	33.1019	17	1352000	5093000	1527000	1220000
	P04732	Metallothionein-1E	32.7869	2	690600	5731000	887300	559700
	P13647	Keratin, type II cytoskeletal 5	32.7119	23	3494000	7776000	5127000	3048000
	P08254	Stromelysin-1	32.7044	19	21900000	32200000	55150000	28050000
	P13640	Metallothionein-1G	32.2581	2	4724000	58480000	4863000	2821000
	P08758	Annexin A5	32.1875	10	4224000	4972000	8751000	4480000
	P03973	Antileukoproteinase	31.8182	4	1005000	1270000	1907000	1397000
	Q99497	Protein/nucleic acid deglycase DJ-1	31.746	5	2708000	3262000	3285000	2631000
	P02750	Leucine-rich alpha-2-glycoprotein	31.7003	9	25780000	11850000	12010000	13880000
	P62979	Ubiquitin-40S ribosomal protein S27a	31.4103	5	8637000	23200000	10830000	9004000
	P32119	Peroxiredoxin-2	31.3131	7	4246000	4510000	6889000	8675000
	P0C0L5	Complement C4-B	31.078	46	163900	78240	101700	120600
	P02760	Protein AMBP	30.6818	11	32440000	30750000	22220000	16920000
	P02775	Platelet basic protein	30.4688	3	1450000	2027000	1632000	1445000
	P00915	Carbonic anhydrase 1	30.2682	7	9565000	9395000	24810000	18520000
	P0C0L4	Complement C4-A	30.2179	46	43820000	42020000	54460000	61330000
	P02766	Transthyretin	29.932	5	16950000	7960000	15110000	13820000
	P00450	Ceruloplasmin	29.6714	27	24630000	24960000	24960000	30270000
	P01023	Alpha-2-macroglobulin	28.8331	36	28780000	30890000	29890000	42730000
	Q12805	EGF-containing fibulin-like extracellular matrix protein 1	28.3976	11	7700000	8721000	15700000	21150000
	P00338	L-lactate dehydrogenase A chain	28.012	9	6684000	6449000	9119000	6191000
	O75339	Cartilage intermediate layer protein 1	27.9561	31	63720000	104300000	78860000	214300000
	P10909	Clusterin	27.6169	15	32530000	25250000	56740000	85750000
	Q16610	Extracellular matrix protein 1	27.5926	11	4623000	3867000	6665000	3964000
	A0A0C4DH25	Immunoglobulin kappa variable 3D-20	27.5862	3	3342000	6101000	2826000	3264000
	P01619	Immunoglobulin kappa variable 3-20	27.5862	3	13620000	17070000	8909000	19570000
	P00734	Prothrombin	27.3312	14	9381000	5733000	7413000	5934000
	Q92743	Serine protease HTRA1	27.0833	13	15570000	12030000	19650000	26670000
	P43652	Afamin	26.7112	15	17670000	12990000	10960000	10170000
	P02765	Alpha-2-HS-glycoprotein	26.703	9	41990000	20160000	27970000	25370000
	A0A0C4DH38	Immunoglobulin heavy variable 5-51	26.4957	2	676200	562900	510100	429200
	P08493	Matrix Gla protein	26.2136	3	3894000	6193000	5779000	9228000
	P05451	Lithostathine-1-alpha	25.9036	5	2603000	5569000	2633000	2124000
	P52565	Rho GDP-dissociation inhibitor 1	25.4902	4	939500	1330000	1010000	827600
	P08253	72 kDa type IV collagenase	25.4545	12	4528000	3983000	8154000	4257000
	P01782	Immunoglobulin heavy variable 3-9	25.4237	2	224700	198100	141000	151800
	Q9NQ79	Cartilage acidic protein 1	25.416	14	8614000	8025000	11540000	16280000
	P00747	Plasminogen	25.1852	21	19750000	18090000	21340000	21470000
	P62942	Peptidyl-prolyl cis-trans isomerase FKBP1A	25	2	218900	249400	272900	155600
	Q03591	Complement factor H-related protein 1	24.8485	9	3567000	5475000	5236000	5798000
	P06703	Protein S100-A6	24.4444	3	9442000	8542000	13740000	9909000
	P35443	Thrombospondin-4	24.3496	17	20080000	15460000	44350000	24130000
	P0DP25	Calmodulin-3	24.1611	4	4070000	7931000	7121000	5824000
	P01042	Kininogen-1	23.7578	15	18050000	12420000	16580000	15350000
	P23297	Protein S100-A1	23.4043	2	778900	804300	1079000	962900
	P05155	Plasma protease C1 inhibitor	23.2	12	33580000	28800000	19550000	21330000
	P37802	Transgelin-2	23.1156	4	1302000	969100	1579000	1005000
	P02748	Complement component C9	23.0769	15	15220000	12680000	18240000	18630000
	P01780	Immunoglobulin heavy variable 3-7	23.0769	3	2050000	2221000	2376000	2935000
	P16035	Metalloproteinase inhibitor 2	22.7273	5	2907000	3983000	7118000	3489000
	P20962	Parathymosin	22.549	2	912800	1231000	2222000	945000
	P02794	Ferritin heavy chain	22.4044	4	2811000	3321000	2901000	1921000
	P02753	Retinol-binding protein 4	22.3881	5	9567000	13750000	9228000	7763000
	P22105	Tenascin-X	22.3715	51	15530000	16660000	56140000	17550000
	P23142	Fibulin-1	22.3329	13	15410000	13850000	23560000	16500000
	Q08431	Lactadherin	22.2222	8	5278000	5315000	12510000	5674000
	P18669	Phosphoglycerate mutase 1	22.0472	4	174600	186800	287100	269400
	P05156	Complement factor I	21.7839	10	6310000	4936000	5643000	5999000
	P00736	Complement C1r subcomponent	21.2766	13	5465000	5470000	13250000	6624000
	P61916	NPC intracellular cholesterol transporter 2	21.1921	2	353700	734600	490200	373000
	P02652	Apolipoprotein A-II	21	4	30820000	10670000	18110000	27250000
	P04004	Vitronectin	20.9205	8	13580000	11940000	22390000	23820000
	P00918	Carbonic anhydrase 2	20.7692	4	1311000	1386000	1855000	1730000
	O00300	Tumor necrosis factor receptor superfamily member 11B	20.6983	8	1620000	1544000	3003000	2104000
	P00568	Adenylate kinase isoenzyme 1	20.6186	4	1253000	2283000	1233000	1147000
	P48304	Lithostathine-1-beta	20.4819	3	443400	740200	452100	432900
	P06681	Complement C2	20.2128	16	10600000	8644000	15190000	11280000
	P07357	Complement component C8 alpha chain	20.2055	11	10150000	7859000	15510000	9943000
	P09871	Complement C1s subcomponent	20.2035	12	5565000	6067000	11490000	6999000
	P26038	Moesin	20.104	12	3898000	4376000	5560000	3955000
	P04908	Histone H2A type 1-B/E	20	2	188400	175400	178000	204700
	P81605	Dermcidin	20	2	1073000	1845000	1538000	1006000
	Q15847	Adipogenesis regulatory factor	19.7368	2	516400	559000	714900	545000
	P69891	Hemoglobin subunit gamma-1	19.7279	2	29540	21920	38300	27980
	P01019	Angiotensinogen	19.5876	9	13520000	6884000	5868000	4642000
	P50238	Cysteine-rich protein 1	19.4805	2	910000	1110000	1149000	872600
	Q06141	Regenerating islet-derived protein 3-alpha	19.4286	2	1055000	2481000	860100	709800
	Q16627	C-C motif chemokine 14	19.3548	2	718700	1594000	1268000	871700
	P61769	Beta-2-microglobulin	19.3277	3	18210000	48640000	14010000	12960000
	Q9BYJ0	Fibroblast growth factor-binding protein 2	19.2825	3	2041000	2029000	2457000	2521000
	P10599	Thioredoxin	19.0476	2	921900	1355000	1143000	1004000
	P61981	14-3-3 protein gamma	19.0283	4	1458000	1366000	1264000	1180000
	Q99969	Retinoic acid receptor responder protein 2	19.0184	3	1107000	969800	1358000	1404000
	P08590	Myosin light chain 3	18.9744	3	3151000	10350000	4391000	3460000
	P01717	Immunoglobulin lambda variable 3-25	18.75	2	1393000	949900	1333000	1369000
	P31946	14-3-3 protein beta/alpha	18.6992	4	111700	145200	104100	92070
	P15259	Phosphoglycerate mutase 2	18.5771	4	2020000	2631000	2842000	2845000
	P02741	C-reactive protein	18.3036	4	5757000	3371000	1526000	1268000
	P30041	Peroxiredoxin-6	18.3036	3	540500	1157000	648400	608600
	P22692	Insulin-like growth factor-binding protein 4	18.2171	4	3691000	5069000	4011000	2599000
	P14555	Phospholipase A2, membrane associated	18.0556	4	5539000	7084000	6476000	8049000
	P62258	14-3-3 protein epsilon	18.0392	4	703700	790400	914000	679800
	P02458	Collagen alpha-1(II) chain	18.0229	26	46540000	57630000	345200000	67440000
	P02745	Complement C1q subcomponent subunit A	17.9592	3	1324000	1240000	2825000	1250000
	P16112	Aggrecan core protein	17.9051	38	264000000	866700000	596100000	388900000
	Q92954	Proteoglycan 4	17.8063	28	25980000	33690000	63150000	103700000
	P36980	Complement factor H-related protein 2	17.7778	4	283800	641900	289800	240500
	Q53GG5	PDZ and LIM domain protein 3	17.5824	3	251900	410200	211000	192700
	Q14624	Inter-alpha-trypsin inhibitor heavy chain H4	17.5269	14	11250000	8049000	10240000	10800000
	P05154	Plasma serine protease inhibitor	17.4877	6	1336000	1368000	2697000	2710000
	P55854	Small ubiquitin-related modifier 3	17.4757	2	608900	1003000	798100	892900
	P07996	Thrombospondin-1	17.4359	16	5095000	6661000	9403000	5947000
	P01714	Immunoglobulin lambda variable 3-19	16.9643	2	5747000	3755000	6633000	5120000
	P01033	Metalloproteinase inhibitor 1	16.9082	3	2602000	4654000	5384000	4878000
	P04196	Histidine-rich glycoprotein	16.7619	9	14820000	9333000	17320000	15820000
	P09972	Fructose-bisphosphate aldolase C	16.7582	4	77760	109900	92240	63070
	P27348	14-3-3 protein theta	16.7347	4	47580	44850	48010	47140
	O75874	Isocitrate dehydrogenase [NADP] cytoplasmic	16.6667	8	1375000	2046000	1540000	1186000
	A0A087WW87	Immunoglobulin kappa variable 2-40	16.5289	2	15100000	11870000	10930000	13740000
	P30043	Flavin reductase (NADPH)	16.5049	3	325800	531700	381200	461700
	P07358	Complement component C8 beta chain	16.2437	9	3786000	3199000	6747000	5148000
	P04179	Superoxide dismutase [Mn], mitochondrial	16.2162	3	1281000	2353000	1571000	994800
	P23284	Peptidyl-prolyl cis-trans isomerase B	16.2037	4	920900	972600	3502000	1237000
	P07195	L-lactate dehydrogenase B chain	16.1677	5	527000	690700	503600	467900
	P02656	Apolipoprotein C-III	16.1616	1	236500	303100	235000	223700
	P26447	Protein S100-A4	15.8416	2	2054000	1470000	2837000	1917000
	P51858	Hepatoma-derived growth factor	15.8333	4	275700	452000	627500	318100
	P60981	Destrin	15.7576	3	729800	754100	586000	508500
	A0A075B6K4	Immunoglobulin lambda variable 3-10	15.6522	2	6768000	3530000	5036000	5837000
	P0DP03	Immunoglobulin heavy variable 3-30-5	15.3846	2	4317000	7120000	5197000	4872000
	P07339	Cathepsin D	15.2913	4	644900	617200	543400	559100
	Q9P2E9	Ribosome-binding protein 1	15.2482	4	551000	628600	1700000	2037000
	P0DOX2	Immunoglobulin alpha-2 heavy chain	15.1648	6	2300000	2105000	2447000	2610000
	Q7Z7G0	Target of Nesh-SH3	15.0698	13	3748000	4024000	8718000	8228000
	P13929	Beta-enolase	14.977	4	503400	801200	499600	508700
	Q99983	Osteomodulin	14.9644	6	4747000	5389000	27450000	12400000
	P09493	Tropomyosin alpha-1 chain	14.7887	6	2792000	3290000	3010000	2793000
	P02452	Collagen alpha-1(I) chain	14.6175	18	8711000	14050000	58960000	22040000
	P29622	Kallistatin	14.5199	6	3216000	2724000	5462000	3607000
	Q13642	Four and a half LIM domains protein 1	14.2415	5	906800	2648000	941800	799700
	Q96IY4	Carboxypeptidase B2	14.1844	6	4306000	3748000	8634000	4582000
	P24592	Insulin-like growth factor-binding protein 6	14.1667	3	3735000	5421000	2806000	2388000
	P67936	Tropomyosin alpha-4 chain	14.1129	5	531200	732300	816600	624300
	P24821	Tenascin	13.9482	29	10250000	11400000	31980000	11720000
	P40925	Malate dehydrogenase, cytoplasmic	13.7725	4	793200	1112000	998200	726700
	P01593	Immunoglobulin kappa variable 1D-33	13.6752	1	767900	770700	503600	550800
	A0A075B6I9	Immunoglobulin lambda variable 7-46	13.6752	2	3043000	2598000	4230000	3748000
	A0A075B6S5	Immunoglobulin kappa variable 1-27	13.6752	1	349800	355800	259700	240100
	A0A0B4J1U3	Immunoglobulin lambda variable 1-36	13.6752	1	21740	26910	18710	20130
	P01701	Immunoglobulin lambda variable 1-51	13.6752	2	4604000	4252000	6410000	4068000
	A0A0C4DH72	Immunoglobulin kappa variable 1-6	13.6752	1	413900	298500	327400	296400
	P01709	Immunoglobulin lambda variable 2-8	13.5593	2	2048000	1174000	1133000	1643000
	P01706	Immunoglobulin lambda variable 2-11	13.4454	2	1562000	1227000	671700	908600
	P04040	Catalase	13.093	7	1572000	1651000	1686000	1805000
	A0A0C4DH34	Immunoglobulin heavy variable 4-28	12.8205	2	1438000	1492000	2179000	1916000
	P01743	Immunoglobulin heavy variable 1-46	12.8205	1	249600	249600	277100	272100
	P01599	Immunoglobulin kappa variable 1-17	12.8205	1	229900	245000	267800	229000
	P02747	Complement C1q subcomponent subunit C	12.6531	2	1205000	1569000	2403000	1197000
	P01817	Immunoglobulin heavy variable 2-5	12.605	1	184600	92180	60930	149800
	P29508	Serpin B3	12.5641	5	1417000	3801000	1728000	1304000
	P27918	Properdin	12.3667	5	2053000	3136000	4888000	2330000
	P04080	Cystatin-B	12.2449	1	343300	1092000	418000	400900
	P04792	Heat shock protein beta-1	12.1951	2	54510000	52510000	62210000	47180000
	Q9H1Z8	Augurin	12.1622	2	3292000	3410000	4982000	4274000
	Q8IUL8	Cartilage intermediate layer protein 2	12.1107	10	7628000	5939000	9921000	12410000
	Q96PD5	N-acetylmuramoyl-L-alanine amidase	11.9792	4	654100	500000	865600	676000
	P01742	Immunoglobulin heavy variable 1-69	11.9658	2	11540000	4658000	5819000	8329000
	P01591	Immunoglobulin J chain	11.9497	2	1377000	1192000	1603000	2024000
	Q01995	Transgelin	11.9403	2	716600	1625000	581600	658300
	P37837	Transaldolase	11.8694	4	1402000	1641000	1348000	957800
	P06744	Glucose-6-phosphate isomerase	11.828	5	1254000	1572000	1489000	1163000
	Q9NRR1	Cytokine-like protein 1	11.7647	1	108300	138300	121900	162400
	P06454	Prothymosin alpha	11.7117	1	79300	141100	193900	78110
	P35237	Serpin B6	11.7021	3	447400	727100	485600	428500
	Q16674	Melanoma-derived growth regulatory protein	11.4504	2	619800	772800	1605000	1659000
	P18065	Insulin-like growth factor-binding protein 2	11.3846	3	709700	753900	614400	662400
	Q14019	Coactosin-like protein	11.2676	2	1240000	1212000	1057000	835200
	O14960	Leukocyte cell-derived chemotaxin-2	11.2583	2	642300	621700	2174000	1319000
	P00325	Alcohol dehydrogenase 1B	11.2	4	1306000	2899000	1564000	1209000
	P63316	Troponin C, slow skeletal and cardiac muscles	11.1801	1	147200	175900	155300	134700
	A0A075B6R2	Immunoglobulin heavy variable 4-4	11.1111	2	958100	1560000	2573000	1708000
	P26927	Hepatocyte growth factor-like protein	11.1111	7	1350000	1468000	2961000	1695000
	P01700	Immunoglobulin lambda variable 1-47	11.1111	1	3162000	2718000	2896000	2695000
	P30740	Leukocyte elastase inhibitor	11.0818	3	532300	699200	631000	718100
	P12111	Collagen alpha-3(VI) chain	11.0482	30	12000000	9448000	16190000	10510000
	P02654	Apolipoprotein C-I	10.8434	1	217600	174200	200800	231200
	A0A0C4DH68	Immunoglobulin kappa variable 2-24	10.8333	1	1548000	1181000	1680000	1194000
	P60660	Myosin light polypeptide 6	10.596	1	16210	15220	14860	18140
	P99999	Cytochrome c	10.4762	1	180700	315300	197400	191500
	P31949	Protein S100-A11	10.4762	1	58620	59840	86310	59510
	Q7Z3Y8	Keratin, type I cytoskeletal 27	10.2397	5	87380	399700	192900	61950
	O15232	Matrilin-3	10.0823	4	493700	682400	1186000	1444000
	P08697	Alpha-2-antiplasmin	9.97963	4	1132000	685800	1040000	995400
	P06576	ATP synthase subunit beta, mitochondrial	9.82987	3	3007000	2835000	2559000	2710000
	P36871	Phosphoglucomutase-1	9.78648	5	1073000	1218000	1063000	866900
	P07478	Trypsin-2	9.7166	2	30410	44330	21490	22300
	P10643	Complement component C7	9.60854	6	1820000	1690000	1752000	1590000
	P35858	Insulin-like growth factor-binding protein complex acid labile subunit	9.42149	4	458700	424100	753600	606200
	P80748	Immunoglobulin lambda variable 3-21	9.40171	1	328800	367600	542400	517000
	P30046	D-dopachrome decarboxylase	9.32203	1	55820	78210	68560	65010
	P13671	Complement component C6	9.31478	8	2229000	1636000	2333000	2293000
	P11142	Heat shock cognate 71 kDa protein	9.28793	5	993100	1150000	1675000	1084000
	Q13822	Ectonucleotide pyrophosphatase/phosphodiesterase family member 2	9.26999	6	1240000	1029000	2658000	1357000
	P19823	Inter-alpha-trypsin inhibitor heavy chain H2	9.19662	8	2806000	2549000	5004000	4342000
	Q6UWP8	Suprabasin	9.15254	1	270500	301900	264400	323400
	P17661	Desmin	9.14894	4	66500	118300	62740	55180
	P78417	Glutathione S-transferase omega-1	9.12863	2	266600	253200	256900	223500
	P41222	Prostaglandin-H2 D-isomerase	8.94737	1	464800	1397000	480200	337300
	Q9UKZ9	Procollagen C-endopeptidase enhancer 2	8.91566	3	768300	793600	1154000	2088000
	P60953	Cell division control protein 42 homolog	8.90052	1	46740	48400	60350	43130
	P05204	Non-histone chromosomal protein HMG-17	8.88889	1	205400	869800	555000	202300
	P68363	Tubulin alpha-1B chain	8.86918	3	352800	337600	385200	353300
	Q9BUA6	Myosin regulatory light chain 10	8.84956	1	75040	82800	87840	95800
	P02746	Complement C1q subcomponent subunit B	8.69565	2	2992000	2807000	10950000	4319000
	P62745	Rho-related GTP-binding protein RhoB	8.67347	1	88910	113100	109200	95920
	P35542	Serum amyloid A-4 protein	8.46154	1	2573000	795800	2024000	2157000
	P05546	Heparin cofactor 2	8.41683	5	1200000	1068000	1551000	1461000
	A0A075B6H9	Immunoglobulin lambda variable 4-69	8.40336	1	387500	592400	886900	754700
	O60687	Sushi repeat-containing protein SRPX2	8.17204	3	298400	309500	465300	334500
	A0A0B4J1Y8	Immunoglobulin lambda variable 9-49	8.13008	1	332400	306900	426500	558400
	O14558	Heat shock protein beta-6	8.125	1	60900	105900	60560	67610
	Q9H3U7	SPARC-related modular calcium-binding protein 2	8.07175	3	849900	943800	1893000	2034000
	P08123	Collagen alpha-2(I) chain	7.9063	9	7766000	10330000	33670000	17120000
	P07148	Fatty acid-binding protein, liver	7.87402	1	218600	331000	229400	158700
	A0A0A0MRZ8	Immunoglobulin kappa variable 3D-11	7.82609	1	5520000	4357000	5169000	6384000
	P62820	Ras-related protein Rab-1A	7.80488	1	36090	45210	50060	43360
	P80188	Neutrophil gelatinase-associated lipocalin	7.57576	1	58120	157400	43190	45810
	A0A0C4DH55	Immunoglobulin kappa variable 3D-7	7.56303	1	11810000	11270000	11190000	12490000
	A0A0A0MS15	Immunoglobulin heavy variable 3-49	7.56303	1	1231000	1179000	1339000	1671000
	P16219	Short-chain specific acyl-CoA dehydrogenase, mitochondrial	7.52427	1	27030	25860	26270	19770
	Q9BW30	Tubulin polymerization-promoting protein family member 3	7.38636	1	195000	214800	401000	232700
	A0A075B6I0	Immunoglobulin lambda variable 8-61	7.37705	1	606000	564400	782400	496100
	Q93091	Ribonuclease K6	7.33333	1	45090	57340	48380	28300
	Q13509	Tubulin beta-3 chain	7.33333	2	1024000	914300	1062000	1035000
	P10451	Osteopontin	7.32484	2	107900	230700	364500	134700
	Q9BRA2	Thioredoxin domain-containing protein 17	7.31707	1	318700	459600	206200	190300
	O15145	Actin-related protein 2/3 complex subunit 3	7.30337	1	25610	45850	35640	30430
	P07477	Trypsin-1	7.28745	2	1995000000	789500000	1621000000	1210000000
	P49746	Thrombospondin-3	7.21757	7	1732000	1791000	3524000	2051000
	P09525	Annexin A4	7.21003	2	115000	92820	200900	114900
	Q9NRX4	14 kDa phosphohistidine phosphatase	7.2	1	604100	1621000	522700	381200
	P02461	Collagen alpha-1(III) chain	7.16235	10	9017000	11610000	44750000	12090000
	P08185	Corticosteroid-binding globulin	7.16049	3	3166000	2837000	2400000	2301000
	O75711	Scrapie-responsive protein 1	7.14286	1	233000	221600	358600	773000
	Q96A08	Histone H2B type 1-A	7.08661	1	794500	707200	502200	979500
	P05543	Thyroxine-binding globulin	6.98795	3	1178000	598200	838200	737500
	Q9Y240	C-type lectin domain family 11 member A	6.81115	2	126600	160400	317400	175400
	O76076	WNT1-inducible-signaling pathway protein 2	6.8	1	75350	59330	62100	55090
	P14550	Alcohol dehydrogenase [NADP(+)]	6.76923	2	69570	62370	58450	47270
	P04114	Apolipoprotein B-100	6.74995	25	5933000	5349000	8359000	7146000
	P35030	Trypsin-3	6.57895	2	277400	284300	392000	371600
	Q9UBP4	Dickkopf-related protein 3	6.57143	1	83970	79440	105900	98770
	P09622	Dihydrolipoyl dehydrogenase, mitochondrial	6.4833	1	333200	604100	342900	381700
	P52566	Rho GDP-dissociation inhibitor 2	6.46766	1	122800	205500	121600	107500
	P17540	Creatine kinase S-type, mitochondrial	6.44391	2	699300	650700	634700	875000
	P10768	S-formylglutathione hydrolase	6.38298	1	74260	59720	37010	28870
	Q9Y5Z4	Heme-binding protein 2	6.34146	1	123500	97890	116600	101700
	Q86VB7	Scavenger receptor cysteine-rich type 1 protein M130	6.31488	6	2946000	3684000	2137000	1899000
	Q2M2I5	Keratin, type I cytoskeletal 24	6.28571	4	60640	119600	85630	43400
	P19827	Inter-alpha-trypsin inhibitor heavy chain H1	6.25686	5	1785000	1811000	3222000	2585000
	P07858	Cathepsin B	6.19469	2	660600	1086000	693200	681200
	Q8TAL6	Fin bud initiation factor homolog	6.16114	1	125000	75110	54360	60530
	Q13228	Methanethiol oxidase	6.14407	2	207900	271500	231000	190500
	Q02985	Complement factor H-related protein 3	6.06061	2	204900	208300	304800	226800
	O43866	CD5 antigen-like	6.05187	2	591800	489400	775200	562700
	P00505	Aspartate aminotransferase, mitochondrial	6.04651	1	34090	39210	29050	24940
	P15121	Aldose reductase	6.01266	2	137200	288200	158400	133800
	A0A0J9YXX1	Immunoglobulin heavy variable 5-10-1	5.98291	1	2900000	4389000	3764000	3617000
	P35609	Alpha-actinin-2	5.92841	4	295900	444700	232500	212100
	A0A0B4J1V0	Immunoglobulin heavy variable 3-15	5.88235	1	7564000	7607000	12940000	9885000
	P17936	Insulin-like growth factor-binding protein 3	5.84192	1	284900	412200	293000	288200
	A0A0B4J1U7	Immunoglobulin heavy variable 6-1	5.78512	1	12140000	8946000	12330000	38480000
	Q96HC4	PDZ and LIM domain protein 5	5.7047	3	1449000	5059000	1444000	1056000
	Q15782	Chitinase-3-like protein 2	5.64103	2	1026000	419300	546500	625200
	Q15063	Periostin	5.62201	4	2222000	1238000	1836000	1045000
	Q86Y46	Keratin, type II cytoskeletal 73	5.55556	5	738400	1233000	1031000	605300
	P12109	Collagen alpha-1(VI) chain	5.54475	4	708900	839500	968300	857500
	P04054	Phospholipase A2	5.40541	1	408100	465400	386700	347200
	P05141	ADP/ATP translocase 2	5.36913	2	1438000	1373000	1408000	1435000
	P09486	SPARC	5.28053	1	100500	111300	122100	100400
	P55058	Phospholipid transfer protein	5.27383	2	210500	259600	215500	192300
	P02545	Prelamin-A/C	5.27108	3	489000	489300	947900	602200
	P15531	Nucleoside diphosphate kinase A	5.26316	1	549400	547900	768200	525100
	Q09666	Neuroblast differentiation-associated protein AHNAK	5.26316	4	336800	321400	417800	405800
	Q9Y279	V-set and immunoglobulin domain-containing protein 4	5.26316	2	605900	2399000	542800	393100
	Q01469	Fatty acid-binding protein, epidermal	5.18519	1	414600	750000	390500	326500
	P03952	Plasma kallikrein	5.17241	3	812500	683200	965400	833900
	P30044	Peroxiredoxin-5, mitochondrial	5.14019	1	301300	243300	208500	170900
	A0A0A0MS14	Immunoglobulin heavy variable 1-45	5.12821	1	123100	133800	107100	111300
	P07237	Protein disulfide-isomerase	5.11811	3	356900	276600	454700	288200
	P13804	Electron transfer flavoprotein subunit alpha, mitochondrial	5.10511	1	81530	177200	77570	71010
	Q8N336	ELMO domain-containing protein 1	5.08982	1	276500	394400	275300	237300
	P01031	Complement C5	5.01193	7	1896000	1504000	1726000	1716000
	Q04760	Lactoylglutathione lyase	4.8913	1	133700	246800	282200	338500
	Q01518	Adenylyl cyclase-associated protein 1	4.84211	2	424400	423400	343500	354300
	Q8IUX7	Adipocyte enhancer-binding protein 1	4.66321	5	1640000	1186000	2811000	1192000
	P00488	Coagulation factor XIII A chain	4.64481	3	475000	603000	596000	503400
	P13533	Myosin-6	4.64157	7	3166000	2780000	3035000	2999000
	Q6NZI2	Caveolae-associated protein 1	4.61538	1	76140	91880	147700	66350
	P18428	Lipopolysaccharide-binding protein	4.5738	2	193800	178400	229700	158100
	P49821	NADH dehydrogenase [ubiquinone] flavoprotein 1, mitochondrial	4.31034	1	25090	15050	13470	14120
	P50395	Rab GDP dissociation inhibitor beta	4.26966	2	1012000	1044000	1488000	1086000
	P07954	Fumarate hydratase, mitochondrial	4.11765	1	260700	278300	250800	230300
	P27797	Calreticulin	4.07674	2	318300	848000	989400	406300
	P14923	Junction plakoglobin	4.02685	2	104800	261600	226600	126800
	P08571	Monocyte differentiation antigen CD14	4	1	91070	56650	36390	42640
	Q92765	Secreted frizzled-related protein 3	4	1	9251	23670	26780	109000
	P30101	Protein disulfide-isomerase A3	3.9604	2	184900	240900	390700	231800
	Q8WZ19	BTB/POZ domain-containing adapter for CUL3-mediated RhoA degradation protein 1	3.95137	1	159200	175900	88800	91350
	P54687	Branched-chain-amino-acid aminotransferase, cytosolic	3.88601	1	114400	69130	175700	155500
	P10809	60 kDa heat shock protein, mitochondrial	3.83944	1	97120	58410	37050	41680
	O43827	Angiopoietin-related protein 7	3.75723	1	277300	287100	263800	268600
	O95445	Apolipoprotein M	3.7234	1	365700	238400	267500	301000
	P15559	NAD(P)H dehydrogenase [quinone] 1	3.64964	1	2119000	599200	898700	770700
	O14958	Calsequestrin-2	3.50877	1	198000	210100	236500	205800
	Q9BYC2	Succinyl-CoA:3-ketoacid coenzyme A transferase 2, mitochondrial	3.48162	1	65440	61920	52760	52830
	Q99798	Aconitate hydratase, mitochondrial	3.46154	1	88250	80140	110800	77160
	P0DOX3	Immunoglobulin delta heavy chain	3.32031	2	531600	503000	902000	629000
	Q96CG8	Collagen triple helix repeat-containing protein 1	3.29218	1	374800	820500	612500	406800
	P00748	Coagulation factor XII	3.25203	2	798600	764500	1043000	688900
	Q9HCB6	Spondin-1	3.22181	3	623100	654200	758000	517900
	Q15198	Platelet-derived growth factor receptor-like protein	3.2	1	457800	341500	848200	533900
	P19971	Thymidine phosphorylase	3.11203	1	332500	82770	75080	101900
	Q14847	LIM and SH3 domain protein 1	3.06513	1	23020	70410	38800	25980
	P07093	Glia-derived nexin	3.01508	1	72480	87440	188900	74780
	P04278	Sex hormone-binding globulin	2.98507	1	162200	113700	117700	84830
	O60240	Perilipin-1	2.87356	1	35510	58570	62070	30000
	P29279	Connective tissue growth factor	2.86533	1	114700	134300	156200	194400
	A1L4H1	Soluble scavenger receptor cysteine-rich domain-containing protein SSC5D	2.86078	2	564500	691700	1698000	822300
	O95965	Integrin beta-like protein 1	2.83401	1	99150	89270	190800	78060
	P27169	Serum paraoxonase/arylesterase 1	2.8169	1	509200	272900	383000	364800
	Q9Y5Y7	Lymphatic vessel endothelial hyaluronic acid receptor 1	2.79503	1	199200	1024000	192800	150400
	Q9BXU7	Ubiquitin carboxyl-terminal hydrolase 26	2.51917	1	22930	28570	19220	27760
	Q8N6N2	Tetratricopeptide repeat protein 9B	2.51046	1	138100	67860	140900	188500
	Q9UBX7	Kallikrein-11	2.48227	1	33940000	9890000	24170000	18690000
	P54727	UV excision repair protein RAD23 homolog B	2.44499	1	108100	218500	113300	89390
	Q6NVV9	Putative disintegrin and metalloproteinase domain-containing protein 5	2.42718	1	389400	277000	296000	294900
	P09651	Heterogeneous nuclear ribonucleoprotein A1	2.41935	1	258000	191700	197400	307300
	O43707	Alpha-actinin-4	2.41493	2	195900	330600	2080000	2967000
	Q6EMK4	Vasorin	2.37741	1	592800	259400	419500	389100
	O43704	Sulfotransferase family cytosolic 1B member 1	2.36486	1	246000	275200	369900	397100
	P25705	ATP synthase subunit alpha, mitochondrial	2.35081	1	118000	86800	100400	97750
	Q05707	Collagen alpha-1(XIV) chain	2.28285	3	121300	173100	449600	133300
	Q86V85	Integral membrane protein GPR180	2.27273	1	1149000	1127000	1148000	1029000
	Q99715	Collagen alpha-1(XII) chain	2.25269	5	853900	341800	479100	345100
	P13942	Collagen alpha-2(XI) chain	2.24654	3	1105000	1116000	3432000	1236000
	Q92820	Gamma-glutamyl hydrolase	2.20126	1	44550	50340	60430	45540
	O00469	Procollagen-lysine,2-oxoglutarate 5-dioxygenase 2	2.17096	1	263700	306400	232200	115400
	P33121	Long-chain-fatty-acid--CoA ligase 1	2.149	1	27830	24840	16060	24470
	Q7L775	EPM2A-interacting protein 1	2.14168	1	21120	51030	28150	25590
	Q5T619	Zinc finger protein 648	2.11268	1	1415000	1128000	2157000	1948000
	P55072	Transitional endoplasmic reticulum ATPase	2.10918	1	29230	60480	56780	44590
	Q14515	SPARC-like protein 1	2.10843	1	23320	65460	25940	15790
	P07602	Prosaposin	2.09924	1	761900	804600	582300	474400
	P08238	Heat shock protein HSP 90-beta	2.07182	1	65330	108800	112400	58160
	Q96IF1	LIM domain-containing protein ajuba	2.04461	1	541600	530900	396800	408200
	Q14767	Latent-transforming growth factor beta-binding protein 2	2.03185	3	260800	384000	312300	222600
	Q8IYM9	E3 ubiquitin-protein ligase TRIM22	2.00803	1	12610	29190	21960	17520
	P06737	Glycogen phosphorylase, liver form	2.00708	1	84060	130000	76430	77200
	P68104	Elongation factor 1-alpha 1	1.94805	1	76410	118100	156500	109500
	P39059	Collagen alpha-1(XV) chain	1.94524	2	591500	480000	670700	642800
	Q9BRP7	Ferredoxin-fold anticodon-binding domain-containing protein 1	1.92308	1	40960	55400	172400	80300
	P03951	Coagulation factor XI	1.92	1	291800	276300	736000	352000
	Q9H4F8	SPARC-related modular calcium-binding protein 1	1.84332	1	581500	512200	805600	598000
	P40939	Trifunctional enzyme subunit alpha, mitochondrial	1.83486	1	32130	22190	16510	17540
	P98160	Basement membrane-specific heparan sulfate proteoglycan core protein	1.79913	6	641800	605900	1195000	694500
	Q9UEW3	Macrophage receptor MARCO	1.73077	1	141700	156100	191200	143600
	Q14520	Hyaluronan-binding protein 2	1.60714	1	435400	393700	345000	318400
	Q4UJ75	Ankyrin repeat domain-containing protein 20A4	1.57959	1	81950	27730	92920	109200
	Q96AY2	Crossover junction endonuclease EME1	1.57895	1	470300	289600	365900	299300
	Q9Y2L1	Exosome complex exonuclease RRP44	1.56576	1	87190	82220	61180	59370
	P39060	Collagen alpha-1(XVIII) chain	1.53934	2	225300	257000	260500	227200
	Q9HAT2	Sialate O-acetylesterase	1.52964	1	25310	30630	84340	25610
	P03956	Interstitial collagenase	1.49254	1	69320	90090	187600	73200
	Q96JC1	Vam6/Vps39-like protein	1.46727	1	1439000	2413000	880000	862200
	P31327	Carbamoyl-phosphate synthase [ammonia], mitochondrial	1.46667	1	122100	85230	88760	81210
	Q93084	Sarcoplasmic/endoplasmic reticulum calcium ATPase 3	1.43816	1	199700	181100	185500	151600
	P22314	Ubiquitin-like modifier-activating enzyme 1	1.41777	1	31370	193700	55520	75170
	Q13033	Striatin-3	1.38018	1	23940	13220	17310	15500
	O75112	LIM domain-binding protein 3	1.37552	1	160600	710800	174600	151700
	P19021	Peptidyl-glycine alpha-amidating monooxygenase	1.33607	1	444900	524900	523500	875100
	P18206	Vinculin	1.32275	1	69520	88610	85390	74550
	Q08345	Epithelial discoidin domain-containing receptor 1	1.31435	1	306900	942700	3428000	1288000
	Q6P3W6	Neuroblastoma breakpoint family member 10	1.30797	1	84990	49360	43170	46220
	Q7Z353	Highly divergent homeobox	1.30435	1	83970	67750	190800	129800
	P20810	Calpastatin	1.27119	1	219700	308900	238400	174500
	Q76M96	Coiled-coil domain-containing protein 80	1.26316	1	68790	50820	80130	80620
	O43526	Potassium voltage-gated channel subfamily KQT member 2	1.26147	1	355600	369700	470000	445700
	Q05682	Caldesmon	1.26103	1	29510	82970	146600	88290
	O60733	85/88 kDa calcium-independent phospholipase A2	1.24069	1	495600	596400	516800	498200
	Q8IXQ6	Poly [ADP-ribose] polymerase 9	1.17096	1	49240	78070	130800	144400
	P12107	Collagen alpha-1(XI) chain	1.16279	1	27790	26510	107700	48700
	Q9Y6U3	Adseverin	1.11888	1	19900	33790	44560	29320
	Q14678	KN motif and ankyrin repeat domain-containing protein 1	1.10947	1	655200	528500	341900	343200
	O95786	Probable ATP-dependent RNA helicase DDX58	1.08108	1	59150	50930	39270	44280
	Q99460	26S proteasome non-ATPase regulatory subunit 1	1.04932	1	64830	57670	64810	63200
	Q8IVF6	Ankyrin repeat domain-containing protein 18A	1.00806	1	5869	2946	7717	3093
	Q14315	Filamin-C	0.990826	2	456400	681400	440300	348400
	Q96TA1	Niban-like protein 1	0.938338	1	130700	124500	168900	199200
	P13639	Elongation factor 2	0.932401	1	157100	178600	220500	163600
	Q86UT6	NLR family member X1	0.923077	1	2789000	2263000	2853000	2743000
	Q9NP78	ATP-binding cassette sub-family B member 9	0.913838	1	1260000	825700	2217000	2046000
	Q14574	Desmocollin-3	0.892857	1	591100	664200	940800	686600
	Q6ZT07	TBC1 domain family member 9	0.868878	1	1096000	629200	1001000	1100000
	A2RUB1	Meiosis-specific coiled-coil domain-containing protein MEIOC	0.840336	1	449900	480500	2084000	684800
	Q15021	Condensin complex subunit 1	0.785153	1	38680	54690	53410	63910
	Q8IYM0	Protein FAM186B	0.783875	1	719600	471400	448100	984500
	Q0VF49	Uncharacterized protein KIAA2012	0.762712	1	1988000	427000	1338000	1792000
	Q9NR99	Matrix-remodeling-associated protein 5	0.742574	2	107900	103400	293800	153400
	Q9P1Z9	Coiled-coil domain-containing protein 180	0.72904	1	69510	30670	27040	23620
	O43314	Inositol hexakisphosphate and diphosphoinositol-pentakisphosphate kinase 2	0.724055	1	321800	287600	702300	652600
	Q86UK5	Limbin	0.688073	1	286600	136600	218400	278300
	P12110	Collagen alpha-2(VI) chain	0.686948	1	480300	314500	554800	463500
	Q14831	Metabotropic glutamate receptor 7	0.655738	1	19930	26220	28400	20260
	Q9Y2E4	Disco-interacting protein 2 homolog C	0.642674	1	571200	916400	475200	441200
	O15050	TPR and ankyrin repeat-containing protein 1	0.615385	1	47890	62840	45010	45740
	O75533	Splicing factor 3B subunit 1	0.613497	1	1184000	894800	801300	730600
	Q56UN5	Mitogen-activated protein kinase kinase kinase 19	0.60241	1	130200	234100	87790	60060
	Q149N8	E3 ubiquitin-protein ligase SHPRH	0.594177	1	261700	83300	134000	97550
	P53804	E3 ubiquitin-protein ligase TTC3	0.54321	1	6944000	6177000	7822000	6604000
	Q9ULI4	Kinesin-like protein KIF26A	0.53135	1	315200	180000	209800	268700
	Q9UMN6	Histone-lysine N-methyltransferase 2B	0.478821	1	20040	34000	21570	18130
	Q5D862	Filaggrin-2	0.460059	1	258800	467100	363000	189500
	O00763	Acetyl-CoA carboxylase 2	0.447518	1	36370	130000	67720	43780
	Q70CQ2	Ubiquitin carboxyl-terminal hydrolase 34	0.423012	1	54790	60450	34590	30870
	Q86YZ3	Hornerin	0.421053	1	40600	68970	65980	36070
	O75592	E3 ubiquitin-protein ligase MYCBP2	0.323276	2	613700	861200	704800	448300
	A6QL64	Ankyrin repeat domain-containing protein 36A	0.309119	1	17150	13280	15110	14560
	Q86UQ4	ATP-binding cassette sub-family A member 13	0.29656	1	25020	48230	23620	23960
	P15924	Desmoplakin	0.278649	1	113400	248300	154200	78520
	O43149	Zinc finger ZZ-type and EF-hand domain-containing protein 1	0.236407	1	2423000	2344000	608400	622700
	P13611	Versican core protein	0.206125	1	62050	57720	87890	68430
	P20930	Filaggrin	0.196996	1	155900	274100	193800	119800
	Q15149	Plectin	0.192143	1	337500	314100	350200	313900
	Q8WZ42	Titin	0.183406	3	568100	926900	521200	451600
	Q02817	Mucin-2	0.173779	1	3497000	1287000	3417000	871100
	Q8WXI7	Mucin-16	0.110292	1	462600	334600	163400	150800
	Accession is the UniProt accession number. Coverage is the ratio of the number of amino acids in all identified peptides relative to the number of amino acids in the entire protein. Peptides are the number of identified peptides for respective proteins. CONT1, CONT2, DEG1 and DEG2 denote abundances of respective cartilage samples. Proteins are ranked by coverage ratio.
