# Supplementary material for: Analysis of proteins released from osteoarthritic cartilage by compressive loading
Source: Sci Rep. 2023 Oct 25;13:18292. doi: 10.1038/s41598-023-45472-x (PMC10600228; doi:10.1038/s41598-023-45472-x)
Supplement: Supplementary file 8 — Supplementary Table S4. [file 41598_2023_45472_MOESM8_ESM.xlsx]

## Sheet: Supplementary Table 3
	Supplementary Table S4. Proteins determined to be released in greater abundance from DEG in comparison to PRES by a quantitative proteomic analysis (Continued from Table 2).
	Rank	Accession	Description	Coverage (%)	Peptides	Abundance				Relative ratio
						CONT1	CONT2	DEG1	DEG2
	No.21	Q9P2E9	Ribosome-binding protein 1	15.2482	4	551000	628600	1700000	2037000	3.16802
	No.22	A2RUB1	Meiosis-specific coiled-coil domain-containing protein MEIOC	0.840336	1	449900	480500	2084000	684800	2.97592
	No.23	P05452	Tetranectin	43.0693	12	29360000	29360000	138300000	35700000	2.96322
	No.24	P12107	Collagen alpha-1(XI) chain	1.16279	1	27790	26510	107700	48700	2.88029
	No.25	P08123	Collagen alpha-2(I) chain	7.9063	9	7766000	10330000	33670000	17120000	2.8067
	No.26	Q92954	Proteoglycan 4	17.8063	28	25980000	33690000	63150000	103700000	2.79621
	No.27	O14960	Leukocyte cell-derived chemotaxin-2	11.2583	2	642300	621700	2174000	1319000	2.76345
	No.28	P02461	Collagen alpha-1(III) chain	7.16235	10	9017000	11610000	44750000	12090000	2.75561
	No.29	P20774	Mimecan	37.5839	11	14130000	14200000	46530000	28490000	2.64808
	No.30	P02746	Complement C1q subcomponent subunit B	8.69565	2	2992000	2807000	10950000	4319000	2.63304
	No.31	Q9BRP7	Ferredoxin-fold anticodon-binding domain-containing protein 1	1.92308	1	40960	55400	172400	80300	2.62246
	No.32	P23284	Peptidyl-prolyl cis-trans isomerase B	16.2037	4	920900	972600	3502000	1237000	2.50277
	No.33	O75711	Scrapie-responsive protein 1	7.14286	1	233000	221600	358600	773000	2.48922
	No.34	P10909	Clusterin	27.6169	15	32530000	25250000	56740000	85750000	2.46608
	No.35	P08294	Extracellular superoxide dismutase [Cu-Zn]	37.0833	7	25940000	35770000	94050000	57440000	2.45487
	No.36	A0A0B4J1U7	Immunoglobulin heavy variable 6-1	5.78512	1	12140000	8946000	12330000	38480000	2.40966
	No.37	Q15582	Transforming growth factor-beta-induced protein ig-h3	33.675	20	13820000	12870000	45280000	17660000	2.35819
	No.38	Q16674	Melanoma-derived growth regulatory protein	11.4504	2	619800	772800	1605000	1659000	2.34382
	No.39	P22105	Tenascin-X	22.3715	51	15530000	16660000	56140000	17550000	2.28922
	No.40	P00915	Carbonic anhydrase 1	30.2682	7	9565000	9395000	24810000	18520000	2.28534
	No.41	P51888	Prolargin	48.9529	18	41820000	39800000	107300000	78400000	2.27518
	No.42	Q12805	EGF-containing fibulin-like extracellular matrix protein 1	28.3976	11	7700000	8721000	15700000	21150000	2.24408
	No.43	O15232	Matrilin-3	10.0823	4	493700	682400	1186000	1444000	2.2362
	No.44	O43314	Inositol hexakisphosphate and diphosphoinositol-pentakisphosphate kinase 2	0.724055	1	321800	287600	702300	652600	2.22333
	No.45	Q9H3U7	SPARC-related modular calcium-binding protein 2	8.07175	3	849900	943800	1893000	2034000	2.18933
	No.46	Q7Z7G0	Target of Nesh-SH3	15.0698	13	3748000	4024000	8718000	8228000	2.18039
	No.47	P04083	Annexin A1	57.8035	16	4254000	5702000	15730000	5857000	2.16824
	No.48	Q8IXQ6	Poly [ADP-ribose] polymerase 9	1.17096	1	49240	78070	130800	144400	2.16165
	No.49	Q9NR99	Matrix-remodeling-associated protein 5	0.742574	2	107900	103400	293800	153400	2.11642
	No.50	Q7Z353	Highly divergent homeobox	1.30435	1	83970	67750	190800	129800	2.1131
	No.51	P13942	Collagen alpha-2(XI) chain	2.24654	3	1105000	1116000	3432000	1236000	2.10176
	No.52	Q05682	Caldesmon	1.26103	1	29510	82970	146600	88290	2.08828
	No.53	Q9UKZ9	Procollagen C-endopeptidase enhancer 2	8.91566	3	768300	793600	1154000	2088000	2.07568
	No.54	Q9NP78	ATP-binding cassette sub-family B member 9	0.913838	1	1260000	825700	2217000	2046000	2.04392
	No.55	P24821	Tenascin	13.9482	29	10250000	11400000	31980000	11720000	2.01848
	No.56	O75596	C-type lectin domain family 3 member A	36.5482	6	2507000	2226000	6433000	3097000	2.01352
	No.57	A1L4H1	Soluble scavenger receptor cysteine-rich domain-containing protein SSC5D	2.86078	2	564500	691700	1698000	822300	2.00629
	No.58	P05154	Plasma serine protease inhibitor	17.4877	6	1336000	1368000	2697000	2710000	1.99963
	Proteins are ranked by relative ratio. For descriptions, refer to Table 3.
